# Supplementary material for: Local adaptation and future climate vulnerability in a wild rodent
Source: Nat Commun. 2023 Nov 29;14:7840. doi: 10.1038/s41467-023-43383-z (PMC10686993; doi:10.1038/s41467-023-43383-z)
Supplement: Supplementary file 4 — Supplementary Data 1 [file 41467_2023_43383_MOESM4_ESM.xlsx]

## Sheet: candidate loci
Supplementrary Data 1. Annotation of candidate loci
gene_symbol	gene_name	gene_mus	SNP_location ‡	non-synonymous *	HRG +
Abcg2	ATP-binding cassette sub-family G member 2	ABCG2	Scaffold_3734;HRSCAF=3925:62979287		X
Acsl5	Long-chain-fatty-acid--CoA ligase 5	ACSL5	Scaffold_4287;HRSCAF=4537:90859963
Adamts7	A disintegrin and metalloproteinase with thrombospondin motifs 7	ATS7	Scaffold_2945;HRSCAF=3096:63585492
Adcy10	Adenylate cyclase type 10	ADCYA	Scaffold_971;HRSCAF=1034:55333226
Adprs	Poly(ADP-ribose) glycohydrolase ARH3	ADPRS	Scaffold_4289;HRSCAF=4559:109179037
ADRA1B	Alpha-1B adrenergic receptor	ADA1B	Scaffold_4288;HRSCAF=4551:25481306
Akap2	A-kinase anchor protein 2	AKAP2	Scaffold_2408;HRSCAF=2535:17410508	X
Arhgap32	Rho GTPase-activating protein 32	RHG32	Scaffold_2945;HRSCAF=3096:87682473	X
Arhgap32	Rho GTPase-activating protein 32	RHG32	Scaffold_2945;HRSCAF=3096:87682502	X
Atg4b	Cysteine protease ATG4B	ATG4B	Scaffold_4285;HRSCAF=4508:97384857		X
Bpgm	Bisphosphoglycerate mutase	PMGE	Scaffold_3123;HRSCAF=3281:4709053
Brd9	Bromodomain-containing protein 9	BRD9	Scaffold_4303;HRSCAF=4623:428926
Cacna1c	Voltage-dependent L-type calcium channel subunit alpha-1C	CAC1C	Scaffold_4289;HRSCAF=4559:74687779
Castor2	Cytosolic arginine sensor for mTORC1 subunit 2	CAST2	Scaffold_2779;HRSCAF=2924:23490719
Ccnf	Cyclin-F	CCNF	Scaffold_4288;HRSCAF=4551:11363115
Cdh13	Cadherin-13	CAD13	Scaffold_3619;HRSCAF=3803:13800202
Clstn3	Calsyntenin-3	CSTN3	Scaffold_4289;HRSCAF=4559:78650767
Cnksr3	Connector enhancer of kinase suppressor of ras 3	CNKR3	Scaffold_4285;HRSCAF=4508:12479623
Cntn2	Contactin-2	CNTN2	Scaffold_971;HRSCAF=1034:85599697	X
Dctn3	Dynactin subunit 3	DCTN3	Scaffold_2408;HRSCAF=2535:31017053
Dhcr24	Delta(24)-sterol reductase	DHC24	Scaffold_4289;HRSCAF=4559:40782062
Dock9	Dedicator of cytokinesis protein 9	DOCK9	Scaffold_4270;HRSCAF=4487:2694495
Dus2	tRNA-dihydrouridine(20) synthase [NAD(P)+]-like	DUS2L	Scaffold_3619;HRSCAF=3803:1528071	X
E2f2	Transcription factor E2F2	E2F2	Scaffold_3734;HRSCAF=3925:17321914
EFTUD2	116 kDa U5 small nuclear ribonucleoprotein component	U5S1	Scaffold_4288;HRSCAF=4551:82317551	X
EFTUD2	116 kDa U5 small nuclear ribonucleoprotein component	U5S1	Scaffold_4288;HRSCAF=4551:82317601	X
EFTUD2	116 kDa U5 small nuclear ribonucleoprotein component	U5S1	Scaffold_4288;HRSCAF=4551:82308824
Elk3	ETS domain-containing protein Elk-3	ELK3	Scaffold_1703;HRSCAF=1800:8991539
Eml1	Echinoderm microtubule-associated protein-like 1	EMAL1	Scaffold_1651;HRSCAF=1746:10918256
Epas1	Endothelial PAS domain-containing protein 1	EPAS1	Scaffold_3734;HRSCAF=3925:75661411		X
Erbb2	Receptor tyrosine-protein kinase erbB-2	ERBB2	Scaffold_4288;HRSCAF=4551:77996896		X
Exosc1	Exosome complex component CSL4	EXOS1	Scaffold_4287;HRSCAF=4537:77933765
F7	Coagulation factor VII	FA7	Scaffold_4305;HRSCAF=4628:49072407		X
F7	Coagulation factor VII	FA7	Scaffold_4305;HRSCAF=4628:49072460		X
Fndc3b	Fibronectin type III domain-containing protein 3B	FND3B	Scaffold_4290;HRSCAF=4567:7292328
Fndc3b	Fibronectin type III domain-containing protein 3B	FND3B	Scaffold_4290;HRSCAF=4567:7323454
Frmd4b	FERM domain-containing protein 4B	FRM4B	Scaffold_4289;HRSCAF=4559:54159962
Gabrb2	Gamma-aminobutyric acid receptor subunit beta-2	GBRB2	Scaffold_4288;HRSCAF=4551:24184773
GFRA1	GDNF family receptor alpha-1	GFRA1	Scaffold_4287;HRSCAF=4537:93911738
Ghr	Growth hormone receptor	GHR	Scaffold_4303;HRSCAF=4623:29530626	X
Gmpr	GMP reductase 1	GMPR1	Scaffold_4295;HRSCAF=4597:59548364
Gpc1	Glypican-1	GPC1	Scaffold_4285;HRSCAF=4508:98305930
Grb2	Growth factor receptor-bound protein 2	GRB2	Scaffold_4288;HRSCAF=4551:94642511		X
GSTM1	Glutathione S-transferase Mu 1	GSTM1	Scaffold_4300;HRSCAF=4617:45836106		X
GSTM1	Glutathione S-transferase Mu 1	GSTM1	Scaffold_4300;HRSCAF=4617:45874759		X
Hbb-b1	Hemoglobin subunit beta-1	HBB1	Scaffold_4287;HRSCAF=4537:2995545	X
Hcls1	Hematopoietic lineage cell-specific protein	HCLS1	Scaffold_2779;HRSCAF=2924:83400269	X
HDAC9	Histone deacetylase 9	HDAC9	Scaffold_1651;HRSCAF=1746:75194454
Heg1	Protein HEG homolog 1	HEG1	Scaffold_2779;HRSCAF=2924:62719445	X
Chchd3	MICOS complex subunit Mic19	MIC19	Scaffold_4285;HRSCAF=4508:61589320
KATNB1	Katanin p80 WD40 repeat-containing subunit B1	KTNB1	Scaffold_3619;HRSCAF=3803:26201286
Kbtbd12	Kelch repeat and BTB domain-containing protein 12	KBTBC	Scaffold_3734;HRSCAF=3925:23877513
Kdm6b	Lysine-specific demethylase 6B	KDM6B	Scaffold_4288;HRSCAF=4551:49602847
Kif13a	Kinesin-like protein KIF13A	KI13A	Scaffold_4295;HRSCAF=4597:60696741
KIF13B	Kinesin-like protein KIF13B	A0A286YCV9	Scaffold_1919;HRSCAF=2024:23404838
Map1lc3b	Microtubule-associated proteins 1A/1B light chain 3B	MLP3B	Scaffold_3619;HRSCAF=3803:16135083		X
Marf1	Meiosis regulator and mRNA stability factor 1	MARF1	Scaffold_4288;HRSCAF=4551:412889
Med24	Mediator of RNA polymerase II transcription subunit 24	MED24	Scaffold_4288;HRSCAF=4551:78229077
Mgll	Monoglyceride lipase	MGLL	Scaffold_3734;HRSCAF=3925:23728092
MIDEAS	ELM2 and SANT domain-containing protein 1	Q3U224	Scaffold_1651;HRSCAF=1746:32484691
Mlip	Muscular LMNA-interacting protein	MLIP	Scaffold_2945;HRSCAF=3096:51768316
Msra	Mitochondrial peptide methionine sulfoxide reductase	Q3U224	Scaffold_1919;HRSCAF=2024:22805700
Mtor	Serine/threonine-protein kinase mTOR	MTOR	Scaffold_3734;HRSCAF=3925:8672474		X
Myzap	Myocardial zonula adherens protein	MYZAP	Scaffold_2945;HRSCAF=3096:46416209
Nacc2	Nucleus accumbens-associated protein 2	NACC2	Scaffold_176;HRSCAF=195:55388571
Nacc2	Nucleus accumbens-associated protein 2	NACC2	Scaffold_176;HRSCAF=195:55388592
NCOA4	Nuclear receptor coactivator 4	NCOA1	Scaffold_971;HRSCAF=1034:31567713
Ndufs7	NADH dehydrogenase [ubiquinone] iron-sulfur protein 7, mitochondrial	NDUS7	Scaffold_4298;HRSCAF=4609:98668210
NECTIN2	Nectin-2	NECT2	Scaffold_4285;HRSCAF=4508:73191136
NELFCD	Negative elongation factor D	NELFD	Scaffold_4302;HRSCAF=4621:61344974
Nfasc	Neurofascin	NFASC	Scaffold_971;HRSCAF=1034:85547634
Nmnat2	Nicotinamide/nicotinic acid mononucleotide adenylyltransferase 2	NMNA2	Scaffold_971;HRSCAF=1034:67218854
NR3C2	Mineralocorticoid receptor	MCR	Scaffold_3619;HRSCAF=3803:51822125
OPCML	Opioid-binding protein/cell adhesion molecule	Q3TYL3	Scaffold_2945;HRSCAF=3096:91028256
Orc3	Origin recognition complex subunit 3	ORC3	Scaffold_2408;HRSCAF=2535:36867275
Os9	Protein OS-9	OS9	Scaffold_1703;HRSCAF=1800:32297981		X
Phldb1	Pleckstrin homology-like domain family B member 1	PHLB1	Scaffold_2945;HRSCAF=3096:21050804
Plxna4	Plexin-A4	PLXA4	Scaffold_3123;HRSCAF=3281:2514452
Podxl	Podocalyxin	PODXL	Scaffold_3123;HRSCAF=3281:1864879
PPM1L	Protein phosphatase 1L	PPM1L	Scaffold_4290;HRSCAF=4567:37725629
PPM1L	Protein phosphatase 1L	PPM1L	Scaffold_4290;HRSCAF=4567:37740157
Prep	Prolyl endopeptidase	PPCE	Scaffold_4285;HRSCAF=4508:55729308
Prex2	Phosphatidylinositol 3,4,5-trisphosphate-dependent Rac exchanger 2 protein	PREX2	Scaffold_2408;HRSCAF=2535:53780422
Prkag2	5'-AMP-activated protein kinase subunit gamma-2	AAKG2	Scaffold_3734;HRSCAF=3925:99251345
PRKCA	Protein kinase C alpha type	KPCA	Scaffold_4288;HRSCAF=4551:87451246		X
PRKCA	Protein kinase C alpha type	KPCA	Scaffold_4288;HRSCAF=4551:87561077		X
Prkn	E3 ubiquitin-protein ligase parkin	PRKN	Scaffold_4285;HRSCAF=4508:7519343
Ptpn3	Tyrosine-protein phosphatase non-receptor type 3	PTN3	Scaffold_2408;HRSCAF=2535:18042215
Ptprz1	Receptor-type tyrosine-protein phosphatase zeta	PTPRZ	Scaffold_3123;HRSCAF=3281:22879170		X
RAB3A	Ras-related protein Rab-3A	RAB3A	Scaffold_4305;HRSCAF=4628:1104565
Rapgef2	Rap guanine nucleotide exchange factor 2	RPGF2	Scaffold_4290;HRSCAF=4567:44161521
RBM20	RNA-binding protein 20	RBM20	Scaffold_4287;HRSCAF=4537:89431278
Rptor	Regulatory-associated protein of mTOR	RPTOR	Scaffold_4287;HRSCAF=4537:98936043		X
Rptor	Regulatory-associated protein of mTOR	RPTOR	Scaffold_4287;HRSCAF=4537:98936071		X
RREB1	Ras-responsive element-binding protein 1	RREB1	Scaffold_4295;HRSCAF=4597:52186930	X
SCYL1	N-terminal kinase-like protein	SCYL1	Scaffold_4287;HRSCAF=4537:44726658
Sh3rf2	Putative E3 ubiquitin-protein ligase SH3RF2	SH3R2	Scaffold_4292;HRSCAF=4587:45858786
Shank2	SH3 and multiple ankyrin repeat domains protein 2	SHAN2	Scaffold_4287;HRSCAF=4537:41245072
Sik3	Serine/threonine-protein kinase SIK3	SIK3	Scaffold_2945;HRSCAF=3096:22536901
SIRT3	NAD-dependent protein deacetylase sirtuin-3, mitochondrial	SIR3	Scaffold_4287;HRSCAF=4537:37970953		X
SP100	Nuclear autoantigen Sp-100	SP100	Scaffold_4285;HRSCAF=4508:105593836
Spg11	Spatacsin	SPTCS	Scaffold_4302;HRSCAF=4621:4106839
SPTBN5	Spectrin beta chain, non-erythrocytic 5	A0A571BF02	Scaffold_4302;HRSCAF=4621:13059047
SSBP3	Single-stranded DNA-binding protein 3	SSBP3	Scaffold_4289;HRSCAF=4559:41226672
Stx8	Syntaxin-8	STX8	Scaffold_4288;HRSCAF=4551:48283720
Stx8	Syntaxin-8	STX8	Scaffold_4288;HRSCAF=4551:48283738
Sun1	SUN domain-containing protein 1	SUN1	Scaffold_2779;HRSCAF=2924:28908383
Tesc	Calcineurin B homologous protein 3	CHP3	Scaffold_2779;HRSCAF=2924:13260923
Thrb	Thyroid hormone receptor beta	THB	Scaffold_971;HRSCAF=1034:42807961		X
TLN1	Talin-1	TLN1	Scaffold_2408;HRSCAF=2535:30140062
Tnfrsf21	Tumor necrosis factor receptor superfamily member 21	TNR21	Scaffold_2421;HRSCAF=2548:9212624
Tns3	Tensin-3	TENS3	Scaffold_4298;HRSCAF=4609:72632782
Trappc3	Trafficking protein particle complex subunit 3	TPPC3	Scaffold_4289;HRSCAF=4559:109129562
Txn2	Thioredoxin, mitochondrial	THIOM	Scaffold_4089;HRSCAF=4297:3396902		X
Ube2o	(E3-independent) E2 ubiquitin-conjugating enzyme UBE2O	UBE2O	Scaffold_4288;HRSCAF=4551:95456066
UNC45A	Protein unc-45 homolog A	UN45A	Scaffold_4294;HRSCAF=4596:15443634
UVRAG	UV radiation resistance-associated gene protein	UVRAG	Scaffold_4294;HRSCAF=4596:1522274
Wdfy2	WD repeat and FYVE domain-containing protein 2	WDFY2	Scaffold_1919;HRSCAF=2024:21608595	X
WDR91	WD repeat-containing protein 91	WDR91	Scaffold_3123;HRSCAF=3281:5129673
Wdtc1	WD and tetratricopeptide repeats protein 1	WDTC1	Scaffold_4289;HRSCAF=4559:115854072
Wls	Protein wntless homolog	WLS	Scaffold_4300;HRSCAF=4617:103529
Wnk2	Serine/threonine-protein kinase WNK2	WNK2	Scaffold_4295;HRSCAF=4597:61715880
Wwp2	NEDD4-like E3 ubiquitin-protein ligase WWP2	WWP2	Scaffold_3619;HRSCAF=3803:7156866
Xaf1	XIAP-associated factor 1	XAF1	Scaffold_4288;HRSCAF=4551:53029718
ZC3H7B	Zinc finger CCCH domain-containing protein 7B	F8VPP8	Scaffold_4089;HRSCAF=4297:6034905
Znf423	Zinc finger protein 423	ZN423	Scaffold_3619;HRSCAF=3803:33720523
SNP_location ‡ - SNP position in bank vole genome
non-synonymous * - protein-coding genes with amino acid changes
HRG+ hypoxia related genes. The list of genes was extracted from Zhang et al. (2014)
